# Supplementary material for: Clinical management and mortality risk in those with eating disorders and self-harm: e-cohort study using the SAIL databank
Source: BJPsych Open. 2021 Mar 19;7(2):e67. doi: 10.1192/bjo.2021.23 (PMC8058850; doi:10.1192/bjo.2021.23)
Supplement: Supplementary file 1 [file bjosup.zip]

Archive with 3 entries (3 files):
- S2056472421000235sup001.docx
- S2056472421000235sup002.zip
- S2056472421000235sup003.zip
